# Supplementary material for: Optimization of High-Frequency Ultrasound Imaging to Detect Incremental Changes in Mineral Content at the Cartilage–Bone Interface Ex Vivo
Source: Biomimetics (Basel). 2025 Mar 5;10(3):160. doi: 10.3390/biomimetics10030160 (PMC11940126; doi:10.3390/biomimetics10030160)
Supplement: Supplementary file 1 [file biomimetics-10-00160-s001.zip]

Archive with 1 entries (1 files):
- biomimetics-3417838-supplementary.pdf
